# Supplementary material for: The Caffeinated Brain Part 1: The Effects of Caffeine on Event-Related Potentials (ERPs)—A Systematic and Mechanistic Review
Source: Nutrients. 2026 May 7;18(10):1489. doi: 10.3390/nu18101489 (PMC13209804; doi:10.3390/nu18101489)
Supplement: Supplementary file 1 [file nutrients-18-01489-s001.zip]

Archive with 1 entries (1 files):
- nutrients-4247416-supplementary.pdf
